# Supplementary material for: Neurobiological origins of individual differences in mathematical ability
Source: PLoS Biol. 2020 Oct 22;18(10):e3000871. doi: 10.1371/journal.pbio.3000871 (PMC7580992; doi:10.1371/journal.pbio.3000871)
Supplement: S1 Data — (XLSX) [file pbio.3000871.s001.xlsx]

## Sheet: Sheet1
	exploration sample	replication sample
RP11-815M8.1	0.1642	0.1532
FLJ20160	0.1366	0.1846
ROBO1	0.4665	0.4306
FAM43A/LSG1	0.1883	0.1571
SFT2D1	0.1387	0.1442
DLD	0.1354	0.32
NRCAM	0.2346	0.2381
NUAK1	0.186	0.1942
C14orf64	0.1636	0.2891
GRIK1	0.1227	0.292
