# Supplementary material for: Neurobiological origins of individual differences in mathematical ability
Source: PLoS Biol. 2020 Oct 22;18(10):e3000871. doi: 10.1371/journal.pbio.3000871 (PMC7580992; doi:10.1371/journal.pbio.3000871)
Supplement: S2 Data — (XLSX) [file pbio.3000871.s002.xlsx]

## Sheet: Sheet1
	exploration sample	replication sample
Voxel1	0.321167883211679
Voxel2	0.414958504149585
…	0.367963203679632
	0.374762523747625
	0.335966403359664
	0.300569943005699
	0.450354964503550
	0.392560743925607
	0.350164983501650
	0.319768023197680
	0.375962403759624
	0.333366663333667
	0.277972202779722
	0.225977402259774
	0.470152984701530
	0.411358864113589
	0.356564343565644
	0.298770122987701
	0.250174982501750
	0.406359364063594
	0.364163583641636
	0.304569543045695
	0.262773722627737
	0.185381461853815
	0.195980401959804
	0.179382061793821
	0.342365763423658
	0.404159584041596
	0.332366763323668
	0.253774622537746
	0.204179582041796
	0.161383861613839
	0.494950504949505
	0.431756824317568
	0.363163683631637
	0.287171282871713
	0.220377962203780
	0.174782521747825
	0.425357464253575
	0.365563443655635
	0.297370262973703
	0.233176682331767
	0.185381461853815
	0.348565143485651
	0.295570442955704
	0.241375862413759
	0.194380561943806
	0.283371662833717
	0.240175982401760
	0.160583941605839
	0.226577342265773
	0.177582241775822
	0.192580741925807
	0.163183681631837
	0.138186181381862
	0.334766523347665
	0.402159784021598
	0.320167983201680
	0.237176282371763
	0.177382261773823
	0.147985201479852
	0.131186881311869
	0.533746625337466
	0.465353464653535
	0.383161683831617
	0.278372162783722
	0.197980201979802
	0.155584441555844
	0.134586541345865
	0.496950304969503
	0.447955204479552
	0.377962203779622
	0.293970602939706
	0.207979202079792
	0.170582941705829
	0.142785721427857
	0.421157884211579
	0.354764523547645
	0.285771422857714
	0.216778322167783
	0.177982201779822
	0.152384761523848
	0.325967403259674
	0.273372662733727
	0.219778022197780
	0.184181581841816
	0.259774022597740
	0.219378062193781
	0.116988301169883
	0.184981501849815
	0.202779722027797
	0.152784721527847
	0.122387761223878
	0.251374862513749
	0.192980701929807
	0.208979102089791
	0.149785021497850
	0.131386861313869
	0.112988701129887
	0.348365163483652
	0.419758024197580
	0.324967503249675
	0.237976202379762
	0.164183581641836
	0.135386461353865
	0.120187981201880
	0.570342965703430
	0.519748025197480
	0.411358864113589
	0.275772422757724
	0.178182181781822
	0.145585441455854
	0.126787321267873
	0.514948505149485
	0.465953404659534
	0.398160183981602
	0.290770922907709
	0.192580741925807
	0.156784321567843
	0.133986601339866
	0.421357864213579
	0.353164683531647
	0.271172882711729
	0.206779322067793
	0.168183181681832
	0.138386161383862
	0.383561643835617
	0.316168383161684
	0.263373662633737
	0.217178282171783
	0.170582941705829
	0.287971202879712
	0.247175282471753
	0.213178682131787	0.631336866313369
	0.197180281971803	0.393560643935606
	0.145185481451855	0.755524447555245
	0.119588041195880	0.547545245475453
	0.231176882311769	0.444355564443556
	0.281971802819718	0.442755724427557
	0.207779222077792	0.505349465053495
	0.140585941405859	0.681531846815319
	0.120187981201880	0.670132986701330
	0.103589641035896	0.646135386461354
	0.454354564543546	0.500349965003500
	0.279372062793721	0.489751024897510
	0.234376562343766	0.657134286571343
	0.226377362263774	0.570342965703430
	0.143785621437856	0.512148785121488
	0.124787521247875	0.482151784821518
	0.108189181081892	0.532946705329467
	0.403759624037596	0.593540645935407
	0.453154684531547	0.550744925507449
	0.386761323867613	0.550544945505450
	0.256174382561744	0.712328767123288
	0.156984301569843	0.583541645835417
	0.130786921307869	0.448555144485551
	0.113988601139886	0.552344765523448
	0.581941805819418	0.554144585541446
	0.546345365463454	0.685931406859314
	0.437756224377562	0.657334266573343
	0.282171782821718	0.494350564943506
	0.176182381761824	0.445555444455554
	0.141985801419858	0.374162583741626
	0.121987801219878	0.690530946905310
	0.523147685231477	0.630936906309369
	0.466553344665534	0.527947205279472
	0.395160483951605	0.469553044695531
	0.287171282871713	0.419158084191581
	0.191380861913809	0.335366463353665
	0.149585041495850	0.271972802719728
	0.129187081291871	0.721327867213279
	0.482151784821518	0.595940405959404
	0.423757624237576	0.471152884711529
	0.357364263573643	0.405559444055594
	0.271572842715728	0.358164183581642
	0.203779622037796	0.395960403959604
	0.156384361563844	0.431956804319568
	0.384161583841616	0.491550844915509
	0.317368263173683	0.602939706029397
	0.260973902609739	0.501749825017498
	0.208179182081792	0.461353864613539
	0.159984001599840	0.399160083991601
	0.287571242875712	0.421557844215578
	0.237576242375762	0.474952504749525
	0.198580141985801	0.451554844515548
	0.211378862113789	0.500149985001500
	0.149785021497850	0.478752124787521
	0.122387761223878	0.435556444355564
	0.313168683131687	0.621537846215378
	0.216578342165783	0.641335866413359
	0.145985401459854	0.586541345865414
	0.124587541245875	0.797920207979202
	0.105989401059894	0.659334066593341
	0.269573042695730	0.283971602839716
	0.352764723527647	0.219578042195780
	0.231376862313769	0.240975902409759
	0.143185681431857	0.341165883411659
	0.123587641235876	0.268773122687731
	0.104189581041896	0.224577542245775
	0.370762923707629	0.309369063093691
	0.313568643135686	0.417358264173583
	0.383161683831617	0.285371462853715
	0.249175082491751	0.333966603339666
	0.155584441555844	0.315968403159684
	0.127587241275872	0.269373062693731
	0.108389161083892	0.174182581741826
	0.577942205779422	0.480751924807519
	0.580541945805420	0.400759924007599
	0.468553144685532	0.315168483151685
	0.274972502749725	0.281171882811719
	0.167983201679832	0.242975702429757
	0.135586441355864	0.176382361763824
	0.114588541145885	0.142985701429857
	0.593340665933407	0.108789121087891
	0.543545645435457	0.151784821517848
	0.452554744525547	0.383761623837616
	0.290170982901710	0.308969103089691
	0.192380761923808	0.250974902509749
	0.145185481451855	0.210778922107789
	0.123787621237876	0.152584741525847
	0.532146785321468	0.117188281171883
	0.488351164883512	0.109789021097890
	0.409559044095590	0.217778222177782
	0.295970402959704	0.288371162883712
	0.207179282071793	0.287971202879712
	0.148385161483852	0.242975702429757
	0.484551544845516	0.160983901609839
	0.439356064393561	0.231976802319768
	0.368963103689631	0.257774222577742
	0.278972102789721	0.313768623137686
	0.210578942105789	0.168783121687831
	0.392560743925607	0.143985601439856
	0.323567643235676	0.185981401859814
	0.262773722627737	0.229177082291771
	0.225777422257774	0.283171682831717
	0.191780821917808	0.528547145285472
	0.155784421557844	0.131386861313869
	0.334366563343666	0.190580941905809
	0.286571342865713	0.282371762823718
	0.210578942105789	0.449155084491551
	0.156584341565843	0.0979902009799020
	0.127187281271873	0.125387461253875
	0.329567043295670	0.174982501749825
	0.324167583241676	0.250374962503750
	0.222177782221778	0.247175282471753
	0.156384361563844	0.116988301169883
	0.129787021297870	0.101589841015898
	0.107189281071893	0.145385461453855
	0.256174382561744	0.292570742925707
	0.368963103689631	0.223977602239776
	0.244975502449755	0.107589241075892
	0.161983801619838	0.112188781121888
	0.134386561343866	0.125587441255874
	0.110788921107889	0.0993900609939006
	0.393160683931607	0.0899910008999100
	0.657334266573343	0.0783921607839216
	0.414758524147585	0.0765923407659234
	0.272772722727727	0.0807919208079192
	0.175782421757824	0.428357164283572
	0.136186381361864	0.374762523747625
	0.113788621137886	0.189781021897810
	0.740925907409259	0.112788721127887
	0.617538246175382	0.0941905809419058
	0.457954204579542	0.0901909809019098
	0.295970402959704	0.0781921807819218
	0.192980701929807	0.0625937406259374
	0.147385261473853	0.0691930806919308
	0.609539046095390	0.0919908009199080
	0.545945405459454	0.245575442455754
	0.465553444655535	0.165983401659834
	0.318968103189681	0.119188081191881
	0.219378062193781	0.0959904009599040
	0.157784221577842	0.0763923607639236
	0.544945505449455	0.0633936606339366
	0.507549245075493	0.0673932606739326
	0.435356464353565	0.105989401059894
	0.332566743325667	0.171982801719828
	0.464553544645536	0.138386161383862
	0.406959304069593	0.118988101189881
	0.108989101089891	0.108589141085891
	0.102789721027897	0.0881911808819118
	0.0967903209679032	0.0715928407159284
	0.192180781921808	0.121187881211879
	0.182781721827817	0.230776922307769
	0.167583241675832	0.124787521247875
	0.150984901509849	0.197180281971803
	0.144385561443856	0.102989701029897
	0.260973902609739	0.104389561043896
	0.246775322467753	0.238376162383762
	0.221577842215778	0.515548445155485
	0.193380661933807	0.114588541145885
	0.155184481551845	0.0793920607939206
	0.357364263573643	0.135986401359864
	0.346765323467653	0.425957404259574
	0.290770922907709	0.218978102189781
	0.222377762223778	0.0957904209579042
	0.164783521647835	0.0895910408959104
	0.129187081291871	0.0723927607239276
	0.378162183781622	0.0691930806919308
	0.388561143885611	0.0687931206879312
	0.334366563343666	0.0509949005099490
	0.231576842315768	0.0595940405959404
	0.170182981701830	0.0625937406259374
	0.135786421357864	0.0537946205379462
	0.294570542945705	0.0585941405859414
	0.424957504249575	0.0523947605239476
	0.368763123687631	0.0563943605639436
	0.252974702529747	0.0589941005899410
	0.176982301769823	0.112188781121888
	0.141985801419858	0.0397960203979602
	0.867913208679132	0.0487951204879512
	0.550344965503450	0.0543945605439456
	0.418158184181582	0.0597940205979402
	0.289771022897710	0.0605939406059394
	0.198180181981802	0.0463953604639536
	0.150384961503850	0.0533946605339466
	0.673132686731327	0.0661933806619338
	0.561343865613439	0.232376762323768
	0.446955304469553	0.120187981201880
	0.323767623237676	0.0585941405859414
	0.227377262273773	0.0553944605539446
	0.630536946305370	0.0663933606639336
	0.551544845515449	0.0531946805319468
	0.477352264773523	0.0467953204679532
	0.356364363563644	0.0691930806919308
	0.0641935806419358	0.117588241175882
	0.0589941005899410	0.0863913608639136
	0.0551944805519448	0.0907909209079092
	0.131386861313869	0.0773922607739226
	0.117588241175882	0.0603939606039396
	0.0993900609939006	0.0623937606239376
	0.0927907209279072	0.0701929807019298
	0.0815918408159184	0.126187381261874
	0.185181481851815	0.117388261173883
	0.184181581841816	0.106589341065893
	0.162183781621838	0.0837916208379162
	0.147585241475852	0.0913908609139086
	0.134786521347865	0.0829917008299170
	0.132586741325867	0.190580941905809
	0.264573542645735	0.405759424057594
	0.248975102489751	0.120187981201880
	0.239776022397760	0.0851914808519148
	0.216378362163784	0.134186581341866
	0.191780821917808	0.117788221177882
	0.152184781521848	0.300369963003700
	0.369563043695631	0.607139286071393
	0.353164683531647	0.106589341065893
	0.304569543045695	0.131386861313869
	0.231976802319768	0.439356064393561
	0.168583141685831	0.0327967203279672
	0.134986501349865	0.0305969403059694
	0.458954104589541	0.0325967403259674
	0.420757924207579	0.0351964803519648
	0.343965603439656	0.0485951404859514
	0.233976602339766	0.0473952604739526
	0.181981801819818	0.0275972402759724
	0.139386061393861	0.0361963803619638
	0.425757424257574	0.0343965603439656
	0.459954004599540	0.0389961003899610
	0.367163283671633	0.0447955204479552
	0.260173982601740	0.0443955604439556
	0.198380161983802	0.0445955404459554
	0.152584741525847	0.0305969403059694
	0.673532646735327	0.0417958204179582
	0.524947505249475	0.0381961803819618
	0.400359964003600	0.0451954804519548
	0.303169683031697	0.0459954004599540
	0.227777222277772	0.0463953604639536
	0.540145985401460	0.0529947005299470
	0.445155484451555	0.0749925007499250
	0.345365463453655	0.0415958404159584
	0.0363963603639636	0.0401959804019598
	0.0589941005899410	0.0441955804419558
	0.0553944605539446	0.0435956404359564
	0.0543945605439456	0.0309969003099690
	0.0465953404659534	0.0577942205779422
	0.120587941205879	0.0861913808619138
	0.102789721027897	0.111388861113889
	0.0839916008399160	0.139786021397860
	0.0791920807919208	0.0741925807419258
	0.0705929407059294	0.0413958604139586
	0.185581441855814	0.107189281071893
	0.153384661533847	0.180781921807819
	0.133386661333867	0.134386561343866
	0.120587941205879	0.0821917808219178
	0.118388161183882	0.124587541245875
	0.262373762623738	0.159984001599840
	0.248975102489751	0.274172582741726
	0.239776022397760	0.132786721327867
	0.216178382161784	0.150784921507849
	0.189381061893811	0.225777422257774
	0.153984601539846	0.388361163883612
	0.410558944105589	0.421157884211579
	0.376562343765624	0.0201979802019798
	0.308969103089691	0.0201979802019798
	0.232976702329767	0.0237976202379762
	0.173582641735826	0.0257974202579742
	0.505949405059494	0.0287971202879712
	0.436756324367563	0.0269973002699730
	0.342165783421658	0.0375962403759624
	0.238176182381762	0.0247975202479752
	0.185381461853815	0.0273972602739726
	0.538146185381462	0.0311968803119688
	0.462553744625537	0.0265973402659734
	0.352564743525647	0.0237976202379762
	0.264773522647735	0.0269973002699730
	0.203979602039796	0.0297970202979702
	0.488951104889511	0.0259974002599740
	0.384961503849615	0.0199980001999800
	0.294770522947705	0.0235976402359764
	0.0313968603139686	0.0253974602539746
	0.0301969803019698	0.0277972202779722
	0.0457954204579542	0.0229977002299770
	0.0435956404359564	0.0369963003699630
	0.0683931606839316	0.0161983801619838
	0.0609939006099390	0.0685931406859314
	0.132586741325867	0.0349965003499650
	0.120187981201880	0.0509949005099490
	0.115388461153885	0.142185781421858
	0.256774322567743	0.118988101189881
	0.222377762223778	0.0915908409159084
	0.190180981901810	0.226777322267773
	0.456154384561544	0.0265973402659734
	0.411958804119588	0.0295970402959704
	0.319168083191681	0.0191980801919808
	0.236976302369763	0.0175982401759824
	0.172382761723828	0.0343965603439656
	0.561143885611439	0.0337966203379662
	0.459754024597540	0.0199980001999800
	0.341965803419658	0.0123987601239876
	0.249975002499750	0.0291970802919708
	0.182981701829817	0.0245975402459754
	0.578342165783422	0.0191980801919808
	0.475352464753525	0.0255974402559744
	0.348365163483652	0.0237976202379762
	0.258974102589741	0.0373962603739626
	0.225977402259774	0.0175982401759824
